# Supplementary material for: Functional roles of degraders and non-degraders in anaerobic trophic networks converting lignocellulose into monocarboxylates
Source: NPJ Biofilms Microbiomes. 2026 Jun 24;12:126. doi: 10.1038/s41522-026-01072-x (PMC13294492; doi:10.1038/s41522-026-01072-x)
Supplement: Supplementary file 2 — Supplementary Dataset 1 [file 41522_2026_1072_MOESM2_ESM.xlsx]

## Sheet: Dataset 1
Supplementary Dataset 1. Liquid fermentation products and protein concentration of the enrichment cultures from compost and digestate (CD). A: Avicel®; P: PASC; X: xylan; KI: control without xylan/cellulose
		Concentration (mg/l)											Protein concentration (µg/ml)
Medium	Sample name	Formic acid	Acetic acid	Ethanol	Propionic acid	1-Propanol	Lactic acid	Isobutyric acid	Butyric acid	Isovaleric acid	Valeric acid	Caproic acid
SynCon1	CD_A_0	0	1095.64	0	2000	0	0	0	0	0	0	0	573.647
	CD_A_1	0	670.64	0	852.83	0	0	0	0	0	0	0	296
	CD_A_2	0	437.74	0	488.92	0	0	0	0	0	0	0	270.706
	CD_A_3	0	632.6	0	594.993	0	0	0	0	0	0	0	416.588
	CD_A_4	0	798.675	0	985.42	0	0	0	0	0	0	0	682.471
	CD_A_5	0	791.24	127.74	656.223	6.74667	0	0	41.19	0	0	0	495.059
	CD_A_6	0	716.73	6.21333	189.257	2.83	0	0	18.3233	0	0	0	78.9118
	CD_A_7	0	456.283	0	102.983	4.47333	0	0	77.8133	0	0	0	244.235
	CD_A_8	0	736.83	19.3833	164.907	5.70333	0	0	55.1667	0	0	0	231.294
	CD_A_9	0	767.223	88.16	178.657	19.1533	0	0	88.53	0	0	0	282.471
	CD_A_10	0	574.053	88.16	0	0	0	0	67.4933	0	0	0	519.529
	CD_A_11	0	663.253	88.16	113.287	3.78333	0	0	75.03	0	0	0	76.4118
	CD_A_12	0	1047.02	0	538.373	0	5.17333	0	0	33.77	0	0	401.294
	CD_A_13	0	690.22	0	379.203	0	0	0	0	0	0	0	25.4057
	CD_P_0	0	492.37	0	182.295	0	0	0	0	0	0	0	124.235
	CD_P_1	0	588.223	0	466.77	0	0	0	0	0	0	0	489.529
	CD_P_2	0	1062.29	0	588.7	0	0	0	0	0	0	0	534.235
	CD_P_3	0	741.78	0	934.55	0	0	0	0	0	0	0	605.412
	CD_P_4	0	645.36	5.635	707.825	0	0	0	7.01	8.33	13.07	0	618.294
	CD_P_5	0	403.63	0	0	0	0	0	0	0	0	0	218.353
	CD_P_6	0	341.007	0	0	0	0	0	0	0	0	0	189.375
	CD_P_7	0	391.253	0	0	3.92667	0	0	9.47333	0	0	0	156.645
	CD_P_8	0	398.9	0	0	19.0233	0	0	0	0	0	0	157.961
	CD_P_9	0	401.823	0	0	16.1667	0	0	0	0	0	0	186.579
	CD_P_10	0	423.343	0	0	14.6367	0	0	5.45	0	0	0	33.4111
	CD_P_11	0	378.177	3.27333	0	14.5067	0	0	0	0	0	0	93.2895
	CD_P_12	0	435.747	0	0	0	0	0	0	0	0	0	15.7456
	CD_X_0	0	1600.62	0	0	0	0	0	838.133	0	0	0	601.882
	CD_X_1	0	1855.59	310.093	474.017	68.23	0	0	392.863	0	60.1367	48.3367	440.118
	CD_X_2	0	1381.21	478.32	148.293	20.1867	0	0	488.733	0	0	295.853	446
	CD_X_3	0	1999.64	512.913	0	0	0	0	481.483	0	0	269.557	261.294
	CD_X_4	0	1510.38	701.407	0	6.86667	0	0	221.053	0	0	76.7433	203.059
	CD_X_5	0	1801.41	532.24	0	0	0	0	0	0	0	0	330.941
	CD_X_6	0	1665.94	974.28	0	2.84	0	0	361.673	0	0	230.47	218.353
	CD_X_7	0	1282.45	790.913	0	0	0	1485.34	0	0	0	210.86	2.94
	CD_X_8	68.7067	1515.42	1481.54	0	0	10.09	0	500.607	0	0	671.09	113.059
	CD_X_9	39.7133	1361.97	944.15	0	0	8.86667	0	186.657	0	0	57.1267	187.73
	CD_X_10	27.29	880.84	1061.25	0	0	0	0	172.725	0	0	46.085	267.176
	CD_X_11	0	1672.74	39.19	0	0	0	0	390.807	0	0	546.76	66.9265
	CD_X_12	12.3967	1317.59	876.107	0	0	0	0	196.333	0	0	68.3767	184.496
	CD_X_13	0	1227.76	1178.29	0	6.65667	0	0	223.747	0	0	58.0267	14.3037
	CD_KI_0	0	0	0	0	0	0	0	0	0	0	0	50.6471
	CD_KI_1	0	0	0	0	0	0	0	0	0	0	0	80.9539
	CD_KI_2	0	39.64	0	0	0	0	0	0	0	0	0	83.9145
	CD_KI_3	0	0	0	0	0	0	0	0	0	0	0	89.5888
	CD_KI_4	0	57.79	0	0	0	0	0	0	0	0	0	87.6974
	CD_KI_5	0	0	0	0	0	0	0	0	0	0	0	100.941
	CD_KI_6	0	405.137	0	0	0	0	0	0	0	0	0	86.4638
	CD_KI_7	0	364.073	0	0	0	0	0	0	0	0	0	91.2336
	CD_KI_8	0	172.467	0	0	0	0	0	46.48	0	0	9.55	87.3684
	CD_KI_9	0	10.8	0	0	0	0	0	36.5967	0	0	0	81.6118
	CD_KI_10	0	329.607	0	0	0	0	0	0	0	0	0	0
	CD_KI_11	0	7.04333	0	0	0	0	0	0	0	0	0	24.2681
	CD_KI_12	0	8.51	0	0	0	0	0	0	0	0	0	97.1272
	CD_KI_13	0	7.83333	0	0	0	0	0	0	0	0	0	14.7012
