# Supplementary material for: Functional roles of degraders and non-degraders in anaerobic trophic networks converting lignocellulose into monocarboxylates
Source: NPJ Biofilms Microbiomes. 2026 Jun 24;12:126. doi: 10.1038/s41522-026-01072-x (PMC13294492; doi:10.1038/s41522-026-01072-x)
Supplement: Supplementary file 3 — Supplementary Dataset 2 [file 41522_2026_1072_MOESM3_ESM.xlsx]

## Sheet: Dataset 2
Supplementary Dataset 2. Liquid fermentation products and protein concentration of the enrichment cultures from cow manure (CM). A: Avicel®; P: PASC; X: xylan; KI: control without xylan/cellulose; NA: not available
		Concentration (mg/l)											Protein concentration (µg/ml)
Medium	Sample name	Formic acid	Acetic acid	Ethanol	Propionic acid	1-Propanol	Lactic acid	Isobutyric acid	Butyric acid	Isovaleric acid	Valeric acid	Caproic acid
SynCon1	CM_A_0	0	2089.81	0	1047.06	0	0	0	0	0	37.8533	5.86333	568.353
	CM_A_1	0	997.293	0	529.25	0	0	0	0	8.41333	0	0	569.529
	CM_A_2	0	902.05	0	109.023	0	0	0	0	0	0	0	192.829
	CM_A_3	0	1299.89	0	0	0	0	0	0	0	0	0	232.412
	CM_A_4	1.97333	1415.45	11.0233	425.403	18.63	0	0	18.6967	0	0	0	1112.47
	CM_A_5	0	1169.87	7.90333	439.02	12.9667	0	0	19.94	0	0	0	484.824
	CM_A_6	0	298.063	0	56.2033	0	0	0	0	0	0	0	400.647
	CM_A_7	0	298.157	0	42.1767	0	0	0	0	0	0	0	87.5329
	CM_A_8	0	240.593	0	42.3833	0	0	0	4.57667	0	0	0	186.743
	CM_A_9	0	378.063	0	43.9333	0	0	0	0	0	0	0	182.796
	CM_A_10	0	376.563	0	50.8	0	0	0	0	0	0	0	186.908
	CM2_A_4	0	1706.24	0	646.273	0	0	36.1233	0	36.1567	4.58333	0	350.706
SynCon2	CM2_A_5	0	1025.7	0	702.497	0	0	0	0	0	0	0	652.667
	CM2_A_6	0	790.467	0	426.043	0	0	0	0	0	0	0	78.7157
	CM2_A_7	0	999.02	0	538.927	0	0	0	0	7.75	0	0	78.0294
	CM2_A_8	0	1199.32	0	373.583	0	0	21.02	0	8.15933	0	0	214.882
	CM2_A_9	0	1329.79	0	394.393	0	0	31.3867	0	12.2567	0	0	200.706
	CM2_A_10	0	840.975	0	618.395	0	0	19.88	0	0	0	0	126.82
SynCon1	CM_P_0	0	535.397	0	0	8.86333	0	0	0	0	0	0	88.5882
	CM_P_1	0	995.667	0	460.447	0	0	20.2333	0	12.7667	11.7033	0	711.882
	CM_P_2	0	1433.88	0	0	0	0	0	0	0	0	0	0
	CM_P_3	0	1255.67	0	874.65	24.8767	0	6.28	0	0	15.19	0	716
	CM_P_4	0	903.633	4.14	606.647	0	0	0	0	0	0	0	386
	CM_P_5	0	350.507	2.95667	10.95	0	0	0	0	0	0	0	96.0855
	CM_P_6	0	341.007	0	0	0	0	0	0	0	0	0	90.4934
	CM_P_7	0	380.553	0	0	0	0	0	34.84	0	0	0	188.882
	CM_P_8	0	423.423	0	0	0	0	0	0	0	0	0	191.513
	CM_P_9	0	413.137	0	0	0	0	0	0	0	0	0	188.882
	CM2_P_4	0	1070.65	0	508	14.43	0	25.0067	0	11.61	14.43	7.92333	296.235
SynCon2	CM2_P_5	0	150.873	0	0	0	0	0	0	0	0	0	10.6
	CM2_P_6	0	77.8667	0	0	0	0	0	0	0	0	0	1.72149
	CM2_P_7	0	67.2033	0	0	0	0	0	0	0	0	0	3.70888
	CM2_P_8	0	172.53	0	0	0	0	0	0	0	0	0	8.71162
	CM2_P_9	0	134.263	0	0	0	0	0	0	0	0	0	8.49232
	CM2_P_10	0	124.207	0	0	0	0	0	0	0	0	0	6.02522
SynCon1	CM_X_0	0	1983.44	0	583.69	0	0	0	514.05	0	0	0	182.706
	CM_X_1	391.017	2452.35	386.167	0	0	1311.69	0	0	0	0	0	346.529
	CM_X_2	0	2055.85	290.087	0	0	1115.77	0	0	0	0	0	191.842
	CM_X_3	300.86	2404.6	140.053	0	0	2467.96	0	18.7267	0	0	0	827.118
	CM_X_4	228.67	1794.45	132.23	112.65	0	1466.11	0	0	0	0	0	104.235
	CM_X_5	165.857	1979.9	127.7	123.713	0	1277.05	0	5.19667	0	0	0	204.235
	CM_X_6	229.003	2460.4	240.763	38.6667	0	1895.38	0	0	0	0	0	242.118
	CM_X_7	234.457	3230.41	292.36	0	0	3152.88	0	35.2533	0	0	0	294.471
	CM_X_8	0	3278.89	392.84	47.42	0	2659.03	0	0	0	0	0	358.941
	CM_X_9	84.7967	1750.07	170.007	0	0	1473.17	0	0	0	0	0	293.059
	CM_X_10	216.113	1545.87	0	0	0	1666.14	0	0	0	0	0	63.2255
	CM_X_11	205.673	1916.79	207.18	0	0	1384.61	0	0	0	0	0	172.471
	CM_X_12	0	1400.3	120.825	0	0	1128.29	0	15.13	0	0	0	86.1961
	CM_X_13	0	2377.17	287.027	0	0	1244.89	0	28.4267	0	0	0	NA
	CM_KI_0	0	0	0	0	0	0	0	0	0	0	0	92.9605
	CM_KI_1	0	0	0	0	0	0	0	0	0	0	0	82.8454
	CM_KI_2	0	80.89	0	0	0	0	0	0	0	0	0	82.6809
	CM_KI_3	0	135.235	0	0	0	0	0	0	0	0	0	85.6414
	CM_KI_4	0	134.317	0	0	0	0	0	0	0	0	0	155.493
	CM_KI_5	0	39.7	0	0	0	0	0	0	0	0	0	152.533
	CM_KI_6	0	398.813	0	0	0	0	0	0	0	0	0	90.8224
	CM_KI_7	0	0	0	0	0	0	0	0	0	0	0	90.5757
	CM_KI_8	0	53.83	0	0	0	0	0	0	0	0	0	90.1645
	CM_KI_9	0	206.963	0	0	0	0	0	0	0	0	0	88.1908
	CM_KI_10	0	0	0	0	0	0	0	0	0	0	0	64.1765
	CM_KI_11	0	242.85	0	0	0	0	0	15.6467	0	0	0	23.8569
	CM_KI_12	0	0	0	0	0	0	0	0	0	0	0	56.9216
	CM_KI_13	0	48.4033	0	0	0	0	0	0	0	0	0	NA
	CM2_KI_4	0	0	0	0	0	0	0	0	0	0	0	76.568
SynCon2	CM2_KI_5	128.937	0	0	0	0	0	0	0	0	0	0	76.0197
	CM2_KI_6	0	2.9	0	0	0	0	0	0	0	0	0	3.77741
	CM2_KI_7	0	0	0	0	0	0	0	0	0	0	0	6.08004
	CM2_KI_8	0	0	0	0	0	0	0	0	0	0	0	2.81798
	CM2_KI_9	0	0	0	0	0	0	0	0	0	0	0	10.5208
	CM2_KI_10	0	0	0	0	0	0	0	0	0	0	0	9.94518
