# Supplementary material for: Functional roles of degraders and non-degraders in anaerobic trophic networks converting lignocellulose into monocarboxylates
Source: NPJ Biofilms Microbiomes. 2026 Jun 24;12:126. doi: 10.1038/s41522-026-01072-x (PMC13294492; doi:10.1038/s41522-026-01072-x)
Supplement: Supplementary file 4 — Supplementary Dataset 3 [file 41522_2026_1072_MOESM4_ESM.xlsx]

## Sheet: Dataset 3
Supplementary Dataset 3. Liquid fermentation products and protein concentration of the enrichment cultures from marshland soil (M). A: Avicel®; P: PASC; X: xylan; KI: control without xylan/cellulose; NA: not available
		Concentration (mg/l)											Protein concentration (µg/ml)
Medium	Sample name	Formic acid	Acetic acid	Ethanol	Propionic acid	1-Propanol	Lactic acid	Isobutyric acid	Butyric acid	Isolvaleric acid	Valeric acid	Caproic aicd
SynCon1	M_A_0	0	393.6	8.85	0	0	0	0	7.26	0	0	0	NA
	M_A_1	0	55.98	8.04	0	0	0	0	7.02	0	0	0	4.24342
	M_A_2	0	19.05	9.21	0	0	0	0	6.87	0	0	0	14.4191
	M_A_3	0	8.8	77.9	0	5	0	0	2.55	0	2.75	0	82.0539
	M_A_4	0	167.445	0	0	2.01	0	0	0	0	0	0	82.2614
	M_A_5	8.39	35.84	0	0	0	0	0	0	0	0	0	87.1369
	M_A_6	3.48	33.17	0	0	0	0	0	0	0	0	0	83.61
	M_A_7	0	329.995	0	0	0	0	0	0	0	0	0	30.3942
	M_A_8	0	238.485	0	0	0	0	0	0	0	0	0	36.0218
	M_A_9	0	382.535	0	0	0	0	0	0	0	0	0	NA
	M_A_10	0	361.82	0	0	0	0	3.59	0	0	0	0	NA
SynCon2	M2_A_4	0	157.665	0	0	0	0	0	0	0	0	0	85.9704
	M2_A_5	0	170.045	0	0	0	0	0	0	0	0	0	18.9046
	M2_A_6	0	216.84	36.885	0	2.28	0	0	0	0	0	0	32.4948
	M2_A_7	0	164.975	0	0	0	0	0	0	0	0	0	7.64254
	M2_A_8	0	43.23	0	0	0	0	0	0	0	0	0	5.23026
	M2_A_9	0	174.7	3.74	0	0	0	0	0	0	0	0	9.25987
	M2_A_10	0	180.78	0	0	0	0	0	0	0	0	0	13.8651
SynCon1	M_P_0	0	321.135	0	0	0	0	0	6.155	0	0	0	NA
	M_P_1	6.96	226.44	48.45	0	0	0	0	7.48	0	0	0	86.2033
	M_P_2	0	183.645	0	0	2.06	0	0	2.33	0	0	0	109.647
	M_P_3	0	199.795	0	0	0	0	0	0	0	0	0	102.905
	M_P_4	0	328.485	0	0	0	0	0	0	0	0	28.76	103.734
	M_P_5	0	351.295	0	0	0	0	0	0	0	0	1.26	94.6588
	M_P_6	0	305.27	0	0	0	0	0	0	0	0	0	NA
	M_P_7	0	462.835	4.39	0	0	0	0	0	0	0	0	42.8683
	M_P_8	0	430.875	0	0	0	0	0	0	0	0	0	NA
SynCon2	M2_P_4	0	319.07	4.485	0	0	0	0	0	0	0	0	10.0658
	M2_P_5	0	170.825	0	0	0	0	0	0	0	0	0	24.0362
	M2_P_6	0	381.135	11.49	0	0	0	0	0	0	0	0	15.4825
	M2_P_7	0	196.5	0	0	0	0	0	0	0	0	0	18.1414
	M2_P_8	0	223.64	0	0	0	0	0	0	0	0	0	23.761
	M2_P_9	0	294.14	4.31	0	0	0	0	0	0	0	0	23.9254
	M2_P_10	0	246.655	4.535	0	0	0	0	0	0	0	0	31.2846
SynCon1	M_X_0	28.35	792.06	1028.61	60.1	0	0	4.11	625.56	0	0	0	NA
	M_X_1	40.89	700.68	377.52	0	0	0	0	1045.38	0	0	0	47.0176
	M_X_2	65.7	765.39	59.97	0	0	0	0	1198.23	0	0	0	87.4824
	M_X_3	49.2667	493.3	50.8	0	3.96667	0	2.5	993.233	2.83333	0	0	144.502
	M_X_4	31.645	466.71	24.035	0	2.55	0	0	1355.44	0	0	4.19	250.647
	M_X_5	23.73	368.703	22.07	0	0	0	0	1506.03	0	0	0	385.941
	M_X_6	32.4	587	39.4	0	0	0	0	1758.45	0	0	0	263
	M_X_7	35.3	840.15	44.1	0	0	0	0	2523.9	0	0	0	273.294
	M_X_8	50.75	816.9	57.4	0	0	0	0	2597.8	0	0	0	NA
	M_X_9	20.4	523.85	48.75	0	0	0	0	1530.45	0	0	0	49.9222
	M_X_10	33.5	560.85	38.5	0	0	0	0	1497.65	0	0	0	NA
	M_X_11	49.3	511.233	55.6333	0	0	0	0	1653.9	2.7	0	0	NA
	M_X_12	46.55	519.25	50.35	0	0	0	0	1750.75	2.7	0	0	0
	M_X_13	22.8667	418.967	46.6333	0	0	0	2.3	1483.43	3.16667	0	0	NA
SynCon1	M_KI_0	0	353.85	9.99	0	0	0	0	7.05	0	0	0	304.765
	M_KI_1	5.19	14.19	46.62	0	0	0	0	7.26	0	0	0	82.3651
	M_KI_2	0	0	9.78	0	0	0	0	7.53	0	0	0	82.7801
	M_KI_3	0	0	0	0	0	0	0	0	0	0	0	82.6763
	M_KI_4	0	0	0	0	0	0	0	0	0	0	0	0
	M_KI_5	7.53	0	0	0	0	0	0	0	0	0	0	88.9004
	M_KI_6	7.08	0	0	0	0	0	0	0	0	0	0	84.2324
	M_KI_7	9.28	0	0	0	0	0	0	0	0	0	0	81.2241
	M_KI_8	0	272.875	0	0	0	0	0	3.55	0	0	0	31.9761
	M_KI_9	0	357.57	0	0	0	0	0	0	0	0	0	41.1566
	M_KI_10	0	395.237	8.48667	0	0	0	0	5.465	0	0	0	29.4606
	M2_KI_4	0	289.435	11.115	0	0	0	0	0	0	0	0	120.126
SynCon2	M2_KI_5	0	88.9	0	0	0	0	0	0	0	0	0	72.4287
	M2_KI_6	0	166.87	131.815	0	0	0	0	0	0	0	0	34.9326
	M2_KI_7	0	144.275	0	0	0	0	0	0	0	0	0	2.43421
	M2_KI_8	0	10.235	0	0	0	0	0	0	0	0	0	0
	M2_KI_9	0	3.51	3.895	0	0	0	0	0	0	0	0	0
	M2_KI_10	0	7.365	0	0	0	0	0	0	0	0	0	0
