# Supplementary material for: Functional roles of degraders and non-degraders in anaerobic trophic networks converting lignocellulose into monocarboxylates
Source: NPJ Biofilms Microbiomes. 2026 Jun 24;12:126. doi: 10.1038/s41522-026-01072-x (PMC13294492; doi:10.1038/s41522-026-01072-x)
Supplement: Supplementary file 5 — Supplementary Dataset 4 [file 41522_2026_1072_MOESM5_ESM.xlsx]

## Sheet: Dataset 4
Supplementary Dataset 4. Metrics of the metagenome assembled genomes (MAGs) recovered from the enrichment cultures.
MAG	Source	Substrate	Completeness (%)	Contamination (%)	Taxonomy							Genome size (bp)	Scaffolds	N50	CDS prediction (DRAM)	Relative abundance (%)
					Domain	Phylum	Class	Order	Family	Genus	Species
CH1-bin.0	Marshland	PASC	97.43	1.2	Bacteria	Firmicutes_A	Clostridia	Oscillospirales	Acutalibacteraceae	Clostridium_E	Clostridium_E jeddahense	3294343	386	12086	3233	0.468394
CH1-bin.10	Marshland	PASC	99.57	0	Bacteria	Proteobacteria	Gammaproteobacteria	Burkholderiales	Burkholderiaceae	Thiomonas		3399314	32	181139	3158	1.34429
CH1-bin.1	Marshland	PASC	94.83	1.72	Bacteria	Thermodesulfobiota	Thermodesulfobiia	Thermodesulfobiales	Thermodesulfobiaceae	Thermodesulfobium		1768007	20	130402	1710	2.04905
CH1-bin.2	Marshland	PASC	98.1	2.3	Bacteria	Bacteroidota	Bacteroidia	Bacteroidales	JAAUTT01			4006969	146	45684	3449	0.680084
CH1-bin.3	Marshland	PASC	100	0.54	Bacteria	Bacteroidota	Bacteroidia	Bacteroidales	Paludibacteraceae	Microbacter		3334327	56	104120	2806	6.20193
CH1-bin.4	Marshland	PASC	97.99	1.68	Bacteria	Firmicutes_A	Clostridia	Oscillospirales	Ethanoligenenaceae			3401913	38	160218	3201	4.63744
CH1-bin.5	Marshland	PASC	97.2	2.35	Bacteria	Firmicutes_A	Clostridia	Lachnospirales	Lachnospiraceae	Anaerocolumna		3933996	349	19703	3649	0.522681
CH1-bin.6	Marshland	PASC	99.37	1.9	Bacteria	Firmicutes_A	Clostridia	Lachnospirales	Lachnospiraceae	Lacrimispora	Lacrimispora sp015057705	5692936	27	431665	5314	45.2426
CH1-bin.7	Marshland	PASC	94.9	0.53	Bacteria	Proteobacteria	Gammaproteobacteria	Pseudomonadales	Pseudomonadaceae	Pseudomonas_E	Pseudomonas_E fluorescens_BV	5536726	849	9259	5046	0.883278
CH1-bin.8	Marshland	PASC	97.11	0.63	Bacteria	Firmicutes_A	Clostridia	Lachnospirales	Lachnospiraceae	Lacrimispora	Lacrimispora celerecrescens_B	5085002	53	230023	4663	3.87154
CH1-bin.9	Marshland	PASC	100	0	Bacteria	Desulfobacterota_I	Desulfovibrionia	Desulfovibrionales	Desulfovibrionaceae	Solidesulfovibrio		4500937	58	165304	4078	31.1705
CH3-bin.0	Marshland	Xylan	93.06	4.66	Bacteria	Firmicutes	Bacilli	Bacillales_G	Sporolactobacillaceae	Sporolactobacillus		3575391	1016	4310	2998	1.52478
CH3-bin.1	Marshland	Xylan	99.31	4.52	Bacteria	Firmicutes_A	Clostridia	Clostridiales	Clostridiaceae	Clostridium_S		6360127	130	86322	5672	21.4189
CH3-bin.2	Marshland	Xylan	99.19	1.61	Bacteria	Firmicutes_A	Clostridia	Clostridiales	Clostridiaceae	Clostridium	Clostridium sp000230835	6175525	63	230012	5840	74.1534
CH7-bin.11	Cow_Manure	PASC	94.25	0	Bacteria	Spirochaetota	Spirochaetia	Sphaerochaetales	Sphaerochaetaceae	Sphaerochaeta		2757910	86	52253	2535	8.08842
CH7-bin.12	Cow_Manure	PASC	95.24	0	Bacteria	Desulfobacterota_I	Desulfovibrionia	Desulfovibrionales	Desulfomicrobiaceae	Desulfomicrobium	Desulfomicrobium sp009930495	2963952	124	37648	2749	2.00978
CH7-bin.13	Cow_Manure	PASC	93.98	0.8	Bacteria	Bacteroidota	Bacteroidia	Bacteroidales	Bacteroidaceae	Bacteroides	Bacteroides graminisolvens	2967457	87	44810	2447	6.91428
CH7-bin.14	Cow_Manure	PASC	95.16	1.94	Bacteria	Desulfobacterota	Desulfobacteria	Desulfobacterales	Desulfococcaceae	Desulfococcus	Desulfococcus multivorans	3532368	114	56132	3156	0.639935
CH7-bin.15	Cow_Manure	PASC	98.8	2.27	Bacteria	Spirochaetota	Spirochaetia	Sphaerochaetales	Sphaerochaetaceae			3033777	113	51835	2869	1.01497
CH7-bin.16	Cow_Manure	PASC	99.11	0	Bacteria	Desulfobacterota_I	Desulfovibrionia	Desulfovibrionales	Desulfovibrionaceae	Humidesulfovibrio		3127892	27	407700	2927	8.48985
CH7-bin.17	Cow_Manure	PASC	97.42	3.23	Bacteria	Desulfobacterota	Desulfobacteria	Desulfobacterales	UBA2174	UBA2174		3379042	161	39859	3050	2.29711
CH7-bin.18	Cow_Manure	PASC	96.76	0	Bacteria	Desulfobacterota	Desulfobulbia	Desulfobulbales	Desulfobulbaceae	Desulfobulbus	Desulfobulbus propionicus	3453839	26	200868	3022	3.41105
CH7-bin.1	Cow_Manure	PASC	98.91	3.84	Bacteria	Firmicutes	Bacilli	Lactobacillales	Aerococcaceae	Trichococcus	N/A	2925786	51	109473	2727	2.6103
CH7-bin.20	Cow_Manure	PASC	97.72	1.61	Bacteria	Firmicutes_A	Clostridia	Christensenellales	CAG-74			3414990	98	74193	3154	1.73141
CH7-bin.21	Cow_Manure	PASC	98.31	0	Bacteria	Synergistota	Synergistia	Synergistales	Aminobacteriaceae	Aminivibrio	Aminivibrio sp009929115	2940352	353	15765	2701	0.513545
CH7-bin.23	Cow_Manure	PASC	99.41	0.07	Bacteria	Desulfobacterota_I	Desulfovibrionia	Desulfovibrionales	Desulfovibrionaceae	Halodesulfovibrio		4103940	41	244731	3631	38.0759
CH7-bin.24	Cow_Manure	PASC	94.15	0.6	Bacteria	Desulfobacterota	Desulfobulbia	Desulfobulbales	Desulfobulbaceae	Desulfobulbus		3121353	197	29315	2846	0.891516
CH7-bin.25	Cow_Manure	PASC	95.61	2.03	Bacteria	Verrucomicrobiota	Verrucomicrobiae	Opitutales	Verruco-01	Verruco-01		2670866	115	39394	2264	0.526677
CH7-bin.2	Cow_Manure	PASC	97.3	0.68	Bacteria	Verrucomicrobiota	Verrucomicrobiae	Opitutales	Verruco-01	Verruco-01	Verruco-01 sp016928295	2529650	33	128050	2023	4.04139
CH7-bin.4	Cow_Manure	PASC	94.64	1.79	Bacteria	Desulfobacterota_I	Desulfovibrionia	Desulfovibrionales	Desulfovibrionaceae	Solidesulfovibrio		4150186	264	27014	3787	2.28489
CH7-bin.6	Cow_Manure	PASC	97.76	0.55	Bacteria	Bacteroidota	Bacteroidia	Bacteroidales	Dysgonomonadaceae	Proteiniphilum	Proteiniphilum sp012837345	2984757	203	29518	2427	1.15543
CH7-bin.8	Cow_Manure	PASC	95.05	0	Bacteria	Spirochaetota	Spirochaetia	Sphaerochaetales	Sphaerochaetaceae	Sphaerochaeta	Sphaerochaeta sp012511235	3244483	52	120731	3054	3.74792
CH7-bin.9	Cow_Manure	PASC	95.7	2.06	Bacteria	Bacteroidota	Bacteroidia	Bacteroidales	Lentimicrobiaceae	Lentimicrobium	Lentimicrobium sp002410555	3903440	247	26474	3253	1.29553
CH8-bin.0	Cow_Manure	Avicel	99.38	0.3	Bacteria	Firmicutes_C	Negativicutes	Acidaminococcales	Acidaminococcaceae	JAAYIB01	JAAYIB01 sp012744295	1808502	22	139975	1706	0.925783
CH8-bin.11	Cow_Manure	Avicel	96.47	1.28	Bacteria	Firmicutes_A	Clostridia	Christensenellales	CAG-74	Limiplasma		3396347	222	21687	2965	0.496194
CH8-bin.12	Cow_Manure	Avicel	96.55	0	Bacteria	Spirochaetota	Spirochaetia	Sphaerochaetales	Sphaerochaetaceae	Spiro-02	Spiro-02 sp001604275	2622181	85	45464	2296	0.764068
CH8-bin.14	Cow_Manure	Avicel	97.98	1.15	Bacteria	Firmicutes_A	Clostridia	Christensenellales	CAG-74	Limiplasma		3950459	143	44209	3489	1.05119
CH8-bin.16	Cow_Manure	Avicel	96.8	1.17	Bacteria	Bacteroidota	Bacteroidia	Bacteroidales	Bacteroidaceae	Bacteroides	Bacteroides graminisolvens	3030545	90	50784	2466	1.74946
CH8-bin.17	Cow_Manure	Avicel	96.62	2.03	Bacteria	Verrucomicrobiota	Verrucomicrobiae	Opitutales	Verruco-01	Verruco-01		2927393	59	179071	2477	7.81715
CH8-bin.20	Cow_Manure	Avicel	91.09	1.82	Bacteria	Chloroflexota	Anaerolineae	Anaerolineales	Anaerolineaceae	Bellilinea		3570605	361	15125	3083	0.363065
CH8-bin.21	Cow_Manure	Avicel	94.43	3.02	Bacteria	Bacteroidota	Bacteroidia	Bacteroidales	UBA932	DMER64	DMER64 sp002408205	2584209	141	46653	2199	1.71387
CH8-bin.22	Cow_Manure	Avicel	98.84	1.1	Bacteria	Fibrobacterota	Fibrobacteria	Fibrobacterales	Fibrobacteraceae	Fibro-01	Fibro-01 sp001462345	2838006	49	101347	2454	42.7255
CH8-bin.25	Cow_Manure	Avicel	99.11	0.89	Bacteria	Desulfobacterota_I	Desulfovibrionia	Desulfovibrionales	Desulfovibrionaceae	UBA6814		4001950	91	87343	3715	4.14917
CH8-bin.27	Cow_Manure	Avicel	94.65	1.99	Bacteria	Firmicutes_A	Clostridia	Acetivibrionales	DSM-8532			3354455	334	15394	2862	0.364448
CH8-bin.29	Cow_Manure	Avicel	95.99	0.55	Bacteria	Bacteroidota	Bacteroidia	Bacteroidales	Dysgonomonadaceae	Proteiniphilum	Proteiniphilum sp012837345	2514759	114	36600	2110	1.08473
CH8-bin.2	Cow_Manure	Avicel	95.45	0	Bacteria	Spirochaetota	Spirochaetia	Sphaerochaetales	Sphaerochaetaceae	Sphaerochaeta		2908104	163	32809	2664	5.38759
CH8-bin.4	Cow_Manure	Avicel	99.07	0.35	Bacteria	Firmicutes_A	Clostridia	Tissierellales	Sedimentibacteraceae	Sedimentibacter	Sedimentibacter sp018436705	3792296	73	108974	3600	0.810382
CH8-bin.5	Cow_Manure	Avicel	100	0	Bacteria	Spirochaetota	Spirochaetia	Treponematales	Treponemataceae	DUOS01	DUOS01 sp002070025	2750893	27	147700	2517	2.87776
CH8-bin.6	Cow_Manure	Avicel	97.97	1.35	Bacteria	Verrucomicrobiota	Verrucomicrobiae	Opitutales	Verruco-01	Verruco-01	Verruco-01 sp016928295	2685015	37	199123	2147	4.15502
CH8-bin.7	Cow_Manure	Avicel	99.44	0	Bacteria	Firmicutes	Bacilli	RFN20	CAG-826	UBA7706		1586037	15	1021092	1455	7.11773
CH8-bin.8	Cow_Manure	Avicel	100	0	Bacteria	Desulfobacterota_I	Desulfovibrionia	Desulfovibrionales	Desulfovibrionaceae	Desulfocurvibacter		3921615	63	193203	3587	1.57437
CH8-bin.9	Cow_Manure	Avicel	96.4	0.67	Bacteria	Firmicutes_A	Clostridia	Oscillospirales	CAG-272			2289659	79	64344	2076	2.04329
CH9-bin.0	Cow_Manure	Xylan	99.03	2.82	Bacteria	Actinobacteriota	Actinomycetia	Actinomycetales	Bifidobacteriaceae	Bifidobacterium		2513253	38	128964	2055	70.4519
CH9-bin.1	Cow_Manure	Xylan	92.42	0.47	Bacteria	Firmicutes_A	Clostridia	Lachnospirales	Lachnospiraceae	Robinsoniella	Robinsoniella peoriensis	7045268	231	53511	5661	2.26048
CH9-bin.2	Cow_Manure	Xylan	100	1.13	Bacteria	Firmicutes_A	Clostridia	Clostridiales	Clostridiaceae	Clostridium	Clostridium sartagoforme_A	4029096	67	120855	3823	2.03855
CH9-bin.4	Cow_Manure	Xylan	98.82	0.78	Bacteria	Firmicutes	Bacilli	Lactobacillales	Lactobacillaceae	Lentilactobacillus	Lentilactobacillus diolivorans	3505765	111	93698	3335	1.90655
CH9-bin.5	Cow_Manure	Xylan	99.06	0.21	Bacteria	Firmicutes	Bacilli	Lactobacillales	Lactobacillaceae	Lentilactobacillus	Lentilactobacillus rapi	2774013	81	52390	2605	3.11827
CH9-bin.6	Cow_Manure	Xylan	100	0	Bacteria	Firmicutes	Bacilli	Erysipelotrichales	Coprobacillaceae	Erysipelatoclostridium	Erysipelatoclostridium ramosum	3208880	42	126720	3152	9.66205
CH9-bin.8	Cow_Manure	Xylan	98.17	0.52	Bacteria	Firmicutes	Bacilli	Lactobacillales	Lactobacillaceae	Schleiferilactobacillus	Schleiferilactobacillus harbinensis	3118500	88	57089	3054	0.778903
CH13-bin.0	Compost_Digestate	Avicel	99.33	0.67	Bacteria	Firmicutes_A	Clostridia	Oscillospirales	Oscillospiraceae	Oscillibacter	Oscillibacter ruminantium	3156481	24	239320	3094	4.45509
CH13-bin.10	Compost_Digestate	Avicel	94.29	3.85	Bacteria	Firmicutes_A	Clostridia	Tissierellales	Sedimentibacteraceae	Sedimentibacter		4846993	542	12056	4632	0.500593
CH13-bin.11	Compost_Digestate	Avicel	100	0	Bacteria	Desulfobacterota_I	Desulfovibrionia	Desulfovibrionales	Desulfovibrionaceae	Desulfovibrio	Desulfovibrio legallii	2548648	66	57358	2152	10.1558
CH13-bin.12	Compost_Digestate	Avicel	98.84	2.2	Bacteria	Fibrobacterota	Fibrobacteria	Fibrobacterales	Fibrobacteraceae	Fibro-01	Fibro-01 sp001462345	2800838	39	115086	2388	36.5267
CH13-bin.13	Compost_Digestate	Avicel	100	0	Bacteria	Spirochaetota	Spirochaetia	Treponematales	Treponemataceae	Spiro-10	Spiro-10 sp004294945	3100698	29	207674	2727	1.13594
CH13-bin.14	Compost_Digestate	Avicel	99.37	1.58	Bacteria	Firmicutes_A	Clostridia	Lachnospirales	Lachnospiraceae	Lacrimispora	Lacrimispora indolis	6707513	69	164111	6104	9.6286
CH13-bin.16	Compost_Digestate	Avicel	98.31	0	Bacteria	Synergistota	Synergistia	Synergistales	Aminobacteriaceae	Aminobacterium	Aminobacterium colombiense	1839935	213	12044	1849	0.467602
CH13-bin.17	Compost_Digestate	Avicel	98.6	0	Bacteria	Spirochaetota	Spirochaetia	Treponematales	Treponemataceae	DUOS01	DUOS01 sp002070025	2585164	136	49152	2379	4.7646
CH13-bin.19	Compost_Digestate	Avicel	99.37	0	Bacteria	Bacteroidota	Bacteroidia	Bacteroidales	UBA4181			2092628	15	264640	1781	0.917712
CH13-bin.1	Compost_Digestate	Avicel	100	0	Bacteria	Desulfobacterota_I	Desulfovibrionia	Desulfovibrionales	Desulfovibrionaceae	Cupidesulfovibrio		3808953	30	201497	3218	1.30326
CH13-bin.20	Compost_Digestate	Avicel	97.69	0	Bacteria	Synergistota	Synergistia	Synergistales	Aminobacteriaceae	Aminivibrio	Aminivibrio sp009929115	2985664	370	12135	2845	0.504706
CH13-bin.21	Compost_Digestate	Avicel	95.33	1.15	Bacteria	Spirochaetota	Spirochaetia	Sphaerochaetales	Sphaerochaetaceae	Sphaerochaeta	Sphaerochaeta sp001604325	2188690	239	18703	1996	0.651396
CH13-bin.22	Compost_Digestate	Avicel	97.8	1.1	Bacteria	Cloacimonadota	Cloacimonadia	Cloacimonadales	Cloacimonadaceae	Cloacimonas	Cloacimonas sp002432865	2101594	190	17542	1714	0.578142
CH13-bin.24	Compost_Digestate	Avicel	91.43	0	Bacteria	Bacteroidota	Bacteroidia	Bacteroidales	UBA932	Cryptobacteroides	Cryptobacteroides sp012800665	1837963	41	74315	1564	0.900486
CH13-bin.25	Compost_Digestate	Avicel	98.86	2.27	Bacteria	Spirochaetota	Spirochaetia	Sphaerochaetales	Sphaerochaetaceae	Sphaerochaeta	Sphaerochaeta sp012514185	3203701	58	117413	2965	6.69279
CH13-bin.2	Compost_Digestate	Avicel	98.3	2.01	Bacteria	Firmicutes_A	Clostridia	Lachnospirales	Lachnospiraceae	Mobilitalea	Mobilitalea sp014174405	3801925	177	37666	3385	1.01967
CH13-bin.4	Compost_Digestate	Avicel	99.25	0.38	Bacteria	Bacteroidota	Bacteroidia	Bacteroidales	Bacteroidaceae	Bacteroides	Bacteroides graminisolvens	3588991	20	302243	2927	10.044
CH13-bin.6	Compost_Digestate	Avicel	98.51	0	Bacteria	Firmicutes	Bacilli	Lactobacillales	Enterococcaceae	Enterococcus_I	Enterococcus_I lemanii	2691767	71	54989	2615	0.948145
CH13-bin.8	Compost_Digestate	Avicel	95.38	1.16	Bacteria	Actinobacteriota	Actinomycetia	Actinomycetales	Cellulomonadaceae	Actinotalea	Actinotalea sp012514545	2708013	154	30515	2564	0.757736
CH14-bin.0	Compost_Digestate	Xylan	90	2.01	Bacteria	Firmicutes_A	Clostridia	Oscillospirales	Acutalibacteraceae	Caproicibacter	Caproicibacter fermentans	4122865	269	21086	4170	15.6175
CH14-bin.1	Compost_Digestate	Xylan	99.37	0.32	Bacteria	Firmicutes_A	Clostridia	Lachnospirales	Lachnospiraceae	Lacrimispora	Lacrimispora amygdalina_A	5147597	48	197896	4902	54.7073
CH14-bin.2	Compost_Digestate	Xylan	99.37	0.63	Bacteria	Firmicutes_A	Clostridia	Lachnospirales	Lachnospiraceae	Robinsoniella	Robinsoniella peoriensis	5647052	70	172899	4618	18.8311
CH14-bin.4	Compost_Digestate	Xylan	99.41	0.59	Bacteria	Desulfobacterota_I	Desulfovibrionia	Desulfovibrionales	Desulfovibrionaceae	Desulfovibrio	Desulfovibrio legallii	2785393	156	29605	2420	2.74182
CH15-bin.0	Compost_Digestate	PASC	100	0	Bacteria	Spirochaetota	Spirochaetia	Treponematales	Treponemataceae	DUOS01	DUOS01 sp002070025	2678777	48	133987	2461	23.919
CH15-bin.10	Compost_Digestate	PASC	100	0	Bacteria	Synergistota	Synergistia	Synergistales	Aminobacteriaceae	Aminivibrio	Aminivibrio sp009929115	3258417	67	86342	2943	2.22925
CH15-bin.11	Compost_Digestate	PASC	99.98	0	Bacteria	Desulfobacterota_I	Desulfovibrionia	Desulfovibrionales	Desulfovibrionaceae	Desulfovibrio	Desulfovibrio legallii	2560909	100	40456	2150	0.796482
CH15-bin.12	Compost_Digestate	PASC	99.45	0	Bacteria	Bacteroidota	Bacteroidia	Bacteroidales	Dysgonomonadaceae	Proteiniphilum	Proteiniphilum sp012799155	2813479	15	290682	2296	2.55081
CH15-bin.13	Compost_Digestate	PASC	97.13	1.08	Bacteria	Bacteroidota	Bacteroidia	Bacteroidales	Lentimicrobiaceae	Lentimicrobium	Lentimicrobium sp001603685	3725557	82	79616	2937	3.33599
CH15-bin.15	Compost_Digestate	PASC	97.02	0	Bacteria	Desulfobacterota	Desulfobulbia	Desulfobulbales	Desulfobulbaceae	Desulfobulbus	Desulfobulbus sp012729435	2761246	16	322243	2434	1.74249
CH15-bin.16	Compost_Digestate	PASC	99.37	2.22	Bacteria	Firmicutes_A	Clostridia	Lachnospirales	Lachnospiraceae	Lacrimispora		5604339	23	423081	5254	4.25334
CH15-bin.17	Compost_Digestate	PASC	100	0	Bacteria	Desulfobacterota_I	Desulfovibrionia	Desulfovibrionales	Desulfovibrionaceae	Cupidesulfovibrio		3801475	15	528266	3199	4.41375
CH15-bin.18	Compost_Digestate	PASC	92.27	0.95	Bacteria	Firmicutes_A	Clostridia	Lachnospirales	Lachnospiraceae	Lacrimispora	Lacrimispora indolis	5786573	244	39555	5224	0.563672
CH15-bin.1	Compost_Digestate	PASC	99.25	0.38	Bacteria	Bacteroidota	Bacteroidia	Bacteroidales	Bacteroidaceae	Bacteroides	Bacteroides graminisolvens	3688749	25	970407	3029	9.59157
CH15-bin.20	Compost_Digestate	PASC	97.99	1.34	Bacteria	Firmicutes_A	Clostridia	Oscillospirales	Oscillospiraceae			3443970	70	89271	3236	0.688025
CH15-bin.22	Compost_Digestate	PASC	99.35	0.65	Bacteria	Desulfobacterota	Desulfuromonadia	Desulfuromonadales	Syntrophotaleaceae	Syntrophotalea	Syntrophotalea acetylenica	2967869	82	59021	2733	5.51642
CH15-bin.23	Compost_Digestate	PASC	97.2	0.7	Bacteria	Firmicutes_A	Clostridia	Christensenellales	SZUA-584	DTFZ01		3286545	16	306838	3165	10.3199
CH15-bin.2	Compost_Digestate	PASC	98.9	1.1	Bacteria	Cloacimonadota	Cloacimonadia	Cloacimonadales	Cloacimonadaceae	Cloacimonas	Cloacimonas sp002432865	2256103	80	70783	1758	1.32717
CH15-bin.3	Compost_Digestate	PASC	98.51	0	Bacteria	Firmicutes	Bacilli	Lactobacillales	Enterococcaceae	Enterococcus_I	Enterococcus_I lemanii	2681851	75	50115	2600	0.66469
CH15-bin.4	Compost_Digestate	PASC	93.81	2.04	Bacteria	Thermotogota	Thermotogae	Petrotogales	Kosmotogaceae	Mesotoga	Mesotoga sp002305955	2650864	597	5867	2368	0.301003
CH15-bin.5	Compost_Digestate	PASC	97.81	1.64	Bacteria	Bacteroidota	Bacteroidia	Bacteroidales	Dysgonomonadaceae	Proteiniphilum	Proteiniphilum saccharofermentans	5114407	234	84837	4074	2.38857
CH15-bin.6	Compost_Digestate	PASC	100	0	Bacteria	Desulfobacterota_I	Desulfovibrionia	Desulfovibrionales	Desulfovibrionaceae	Desulfovibrio	Desulfovibrio desulfuricans	3315619	12	442277	2797	4.5285
CH15-bin.7	Compost_Digestate	PASC	98.86	1.14	Bacteria	Spirochaetota	Spirochaetia	Sphaerochaetales	Sphaerochaetaceae	Sphaerochaeta	Sphaerochaeta sp012514185	3131435	51	117918	2906	7.85684
CH15-bin.8	Compost_Digestate	PASC	100	0.59	Bacteria	Desulfobacterota_I	Desulfovibrionia	Desulfovibrionales	Desulfovibrionaceae	Desulfocurvibacter	Desulfocurvibacter africanus	4150358	97	74317	3822	5.69329
