# Supplementary material for: Functional roles of degraders and non-degraders in anaerobic trophic networks converting lignocellulose into monocarboxylates
Source: NPJ Biofilms Microbiomes. 2026 Jun 24;12:126. doi: 10.1038/s41522-026-01072-x (PMC13294492; doi:10.1038/s41522-026-01072-x)
Supplement: Supplementary file 6 — Supplementary Dataset 5 [file 41522_2026_1072_MOESM6_ESM.xlsx]

## Sheet: Dataset 5
Supplementary Dataset 5. Sum of the relative abundances of the MAGs recovered from the enrichment cultures, along with the percentage of unmapped reads.
Enrichment culture (sort of inoculum - substrate)	Relative abundance (%)	Unmapped (%)
Marshland - PASC	97.0718	2.92823
Marshland - Xylan	97.0971	2.90292
Cow Manure - PASC	89.7399	10.2601
Cow Manure - Avicel®	87.1708	12.8292
Cow Manure - Xylan	90.2167	9.7833
Compost and Digestate - Avicel®	91.9529	8.04711
Compost and Digestate - Xylan	91.8977	8.10228
Compost and Digestate - PASC	92.6808	7.31922
