# Supplementary material for: Functional roles of degraders and non-degraders in anaerobic trophic networks converting lignocellulose into monocarboxylates
Source: NPJ Biofilms Microbiomes. 2026 Jun 24;12:126. doi: 10.1038/s41522-026-01072-x (PMC13294492; doi:10.1038/s41522-026-01072-x)
Supplement: Supplementary file 7 — Supplementary Dataset 6 [file 41522_2026_1072_MOESM7_ESM.xlsx]

## Sheet: Dataset 6
Supplementary Dataset 6. List of enzymes considered for the manual functional annotation.
Function	Enzyme	EC number	Abbreviation
Xylan degradation
Endohydrolysis of (1→4)-β-d-xyloside bonds in xylan	Endo-1,4-beta-xylanase	3.2.1.8	XYN
Xylobiose → D-xylose	Xylan 1,4-beta-xylosidase	3.2.1.37	XYL
Xylose consumption
D-xylose ⇌ D-xylulose	XylA-II (from Gu et al. 2010)		XYLA-II
D-xylulose → D-xylulose-5-P	Xylulokinase	2.7.1.17	XYLB
D-xylulose-5-P → D-glyceraldehyde-3-P	Transketolase	2.2.1.1	TKT
Glycolysis and production of substrates for reverse beta oxidation
Glycolysis until pyruvate	Enzymes by EC numbers (from D-glyceraldehyde-3-P to pyruvate)	1.2.1.12; 2.7.2.3; 4.2.12; 4.2.1.11; 2.7.1.40.	-
Pyruvate → acetyl-CoA	Pyruvate-ferredoxin/flavodoxin oxidoreductase	1.2.7.1 1.2.7.-	POR
Acetyl-CoA ⇌ acetyl phosphate	Phosphate acetyltransferase	2.3.1.8	PTA
Acetyl phosphate ⇌ acetate	Acetate kinase	2.7.2.1	ACKA
Acetyl-CoA ⇌ acetaldehyde	Acetaldehyde dehydrogenase (acetylating)	1.2.1.10	ADHE
Acetaldehyde ⇌ ethanol	Alcohol dehydrogenase	1.1.1.1	ADH
Pyruvate ⇌ (S)-lactate	L-lactate dehydrogenase	1.1.1.27	LDH
Transport lactate	Lactate permease		LCTP
Reverse beta oxidation
Acetyl-CoA ⇌ acetoacetyl-CoA	C-acetyltransferase	2.3.1.9	ACAT
Acetoacetyl-CoA ⇌ 3-hydroxybutyryl-CoA	3-Hydroxybutyryl-CoA dehydrogenase	1.1.1.157	HBD
3-Hydroxybutyryl-CoA ⇌ crotonyl-CoA	Enoyl-CoA hydratase	4.2.1.17	CRT
Crotonyl-CoA ⇌ butyryl-CoA	Butyryl-CoA dehydrogenase	1.3.8.1	BCD
Crotonyl-CoA ⇌ butyryl-CoA	Electron transfer flavoprotein alpha and beta subunit		EtfAB
Butyryl-CoA ⇌ acetyl-CoA	Propionate CoA-transferase	2.8.3.1	PCT
Energy conservation
Energy-converting enzymes	RnfABCDEG	7.1.1.1	RnfABCDEG
Butyrate formation
Butyryl-CoA ⇌ butyryl-P	Phosphate butyryltransferase	2.3.1.19	PTB
Butyryl-P ⇌ butyrate	Butyrate kinase	2.7.2.7	BUK
Sulfate reduction
Sulfate → adenylyl sulfate	Sulfate adenylyltransferase	2.7.7.4	SAT
Adenylyl sulfate ⇌ sulfite	Adenylylsulfate reductase, subunit B	1.8.99.2	APRB
Adenylyl sulfate ⇌ sulfite	Adenylylsulfate reductase, subunit A	1.8.99.2	APRA
Sulfite ⇌ protein-trisulfide	Dissimilatory sulfite reductase alpha subunit	1.8.1.22	DSRA
Sulfite ⇌ protein-trisulfide	Dissimilatory sulfite reductase beta subunit	1.8.1.22	DSRB
Protein-trisulfide → hydrogen sulfide	[DsrC]-trisulfide reductase subunit P		DSRP
Protein-trisulfide → hydrogen sulfide	[DsrC]-trisulfide reductase subunit O		DSRO
Protein-trisulfide → hydrogen sulfide	[DsrC]-trisulfide reductase subunit J		DSRJ
Protein-trisulfide → hydrogen sulfide	[DsrC]-trisulfide reductase subunit K	1.8.5.10	DSRK
Protein-trisulfide → hydrogen sulfide	[DsrC]-trisulfide reductase subunit M	1.8.5.10	DSRM
Reference
Gu Y, Ding Y, Ren C et al. Reconstruction of xylose utilization pathway and regulons in Firmicutes. BMC Genomics 2010; 11: 255. https://doi.org10.1186/1471-2164-11-255.
