# Supplementary material for: Functional roles of degraders and non-degraders in anaerobic trophic networks converting lignocellulose into monocarboxylates
Source: NPJ Biofilms Microbiomes. 2026 Jun 24;12:126. doi: 10.1038/s41522-026-01072-x (PMC13294492; doi:10.1038/s41522-026-01072-x)
Supplement: Supplementary file 8 — Supplementary Dataset 7 [file 41522_2026_1072_MOESM8_ESM.xlsx]

## Sheet: Dataset 7
Supplementary Dataset 7. Composition of the mineral media SynCon1 and SynCon2. SynCon2 had the same composition as SynCon1, except that it lacked ascorbic acid and contained two additional trace elements (selenium and tungsten).
Basic medium	0.5 g l-1	KH2PO4
	0.5 g l-1	K2HPO4 (only in enrichment cultures with cow manure and compost + digestate)
	5 g l-1	NaCl
	1 ml l-1	Trace element solution (SL-10)
	3 g l-1	MgCl2 × 6 H2O
	0.5 g l-1	KCl
	0.15 g l-1	CaCl2 × 2 H2O
	0.5 mg l-1	Resazurin
	4 ml	Xylan/Avicel®/PASC (phosphoric acid swollen cellulose) - final concentration: 5 g l-1
	Purging with nitrogen 10 min at 1,000 ml min-1 of basic medium and afterwards autoclaving (once of SynCon1 medium and twice of SynCon2 medium from transfer number 6)
Add sterile and anoxic supplements for 100 ml medium	1 ml	Vitamin solution
	1 ml	L-Cystein HCl (final concentration: 0.50 g l-1)
	100 µl	FeSO4 × 7 H2O (final concentration: 1.25 mg l-1)
	1 ml	(NH4)2SO4 13% solution (final concentration: 1.3 g L-1)
	1 ml	MnSO4 × 4 H2O 0.5% solution (final concentration: 0.05 g l-1)
	20 ml	MES (2-(N-morpholino)ethanesulfonic acid) buffer 0.5 M (final concentration: 0.1 mol l-1) (only in enrichment cultures with marshland soil)
pH	Adjust pH with 1 M NaOH to
	- pH 7.2 for enrichment cultures with compost + digestate or cow manure
	- pH 5.5 for enrichment cultures with marshland soil
Vitamin solution	10 mg ml-1	D-Biotin
	2 mg l-1	Folic acid (B2)
	10 mg l-1	Pyridoxin-HCl (B6)
	25 mg l-1	Thiamine-HCl (B1)
	25 mg ml-1	Riboflavin (B2)
	15 mg ml-1	Nicotinic acid (B3)
	25 mg ml-1	Ca-Pantothenate
	0.1 mg l-1	Cyanocobalamin B12
	25 mg l-1	p-Aminobenzoic acid
	5 mg l-1	Lipoic acid
	50 g l-1	Ascorbic acid (present only in SynCon1)
Trace element solution SL-10	10 ml l-1	HCl
	1.5 g l-1	FeCl2 × 4 H2O
	70 mg l-1	ZnCl2
	100 mg l-1	MnCl2 × 4 H2O
	6 mg l-1	H3BO3
	190 mg l-1	CoCl2 × 6 H2O
	2 mg l-1	CuCl2 × 2 H2O
	24 mg l-1	NiCl2 × 6 H2O
	36 mg l-1	Na2MoO4 × 2 H2O
	3 mg l-1	Na2SeO3 × 5 H2O (present only in SynCon2)
	20 mg l-1	Na2WO4 × H2O (present only in SynCon2)
