# Supplementary material for: Functional roles of degraders and non-degraders in anaerobic trophic networks converting lignocellulose into monocarboxylates
Source: NPJ Biofilms Microbiomes. 2026 Jun 24;12:126. doi: 10.1038/s41522-026-01072-x (PMC13294492; doi:10.1038/s41522-026-01072-x)
Supplement: Supplementary file 9 — Supplementary Dataset 8 [file 41522_2026_1072_MOESM9_ESM.xlsx]

## Sheet: Dataset 8
Supplementary Dataset 8. Sample names with corresponding transfer number and transfer day. CD: compost and digestate; CM: cow manure; M: marshland soil; KI: control without xylan/cellulose; P: PASC; A: Avicel®; X: xylan
Enrichment culture from compost and digestate with PASC in SynCon1 medium			Enrichment culture from compost and digestate with Avicel in SynCon1 medium			Enrichment culture from compost and digestate with xylan in SynCon1 medium			Control culture from compost and digestate without cellulose/xylan in SynCon1 medium			Enrichment culture from cow manure with PASC in SynCon1 medium			Enrichment culture from cow manure with Avicel® in SynCon1 medium and from transfer number 5 in SynCon2 medium			Enrichment culture from cow manure with xylan in SynCon1 medium			Control culture from cow manure without cellulose/xylan in SynCon1 medium			Control culture from cow manure without cellulose/xylan in SynCon1 medium and from transfer number 5 in SynCon 2 medium			Enrichment culture from marshland soil with PASC in SynCon1 medium			Enrichment culture from marshland soil with Avicel in SynCon1 medium			Enrichment culture from marshland soil with xylan in SynCon1 medium			Enrichment culture from marshland soil without xylan/cellulose in SynCon1 medium
Sample name	Transfer number	Transfer day	Sample name	Transfer number	Transfer day	Sample name	Transfer number	Transfer day	Sample name	Transfer number	Transfer day	Sample name	Transfer number	Transfer day	Sample name	Transfer number	Transfer day	Sample name	Transfer number	Transfer day	Sample name	Transfer number	Transfer day	Sample name	Transfer number	Transfer day	Sample name	Transfer number	Transfer day	Sample name	Transfer number	Transfer day	Sample name	Transfer number	Transfer day	Sample name	Transfer number	Transfer day
CD_P_0	T0	D14	CD_A_0	T0	D14	CD_X_0	T0	D14	CD_KI_0	T0	D14	CM_P_0	T0	D13	CM_A_0	T0	D13	CM_X_0	T0	D13	CM_KI_0	T0	D13	CM_KI_0	T0	D13	M_P_0	T0	D15	M_A_0	T0	D15	M_X_0	T0	D15	M_KI_0	T0	D15
CD_P_1	T1	D8	CD_A_1	T1	D8	CD_X_1	T1	D8	CD_KI_1	T1	D8	CM_P_1	T1	D8	CM_A_1	T1	D8	CM_X_1	T1	D8	CM_KI_1	T1	D8	CM_KI_1	T1	D8	M_P_1	T1	D23	M_A_1	T1	D8	M_X_1	T1	D8	M_KI_1	T1	D8
CD_P_2	T2	D16	CD_A_2	T2	D9	CD_X_2	T2	D9	CD_KI_2	T2	D9	CM_P_2	T2	D16	CM_A_2	T2	D9	CM_X_2	T2	D9	CM_KI_2	T2	D9	CM_KI_2	T2	D9	M_P_2	T2	D15	M_A_2	T2	D9	M_X_2	T2	D9	M_KI_2	T2	D9
CD_P_3	T3	D15	CD_A_3	T3	D8	CD_X_3	T3	D8	CD_KI_3	T3	D8	CM_P_3	T3	D15	CM_A_3	T3	D8	CM_X_3	T3	D8	CM_KI_3	T3	D8	CM_KI_3	T3	D8	M_P_3	T3	D16	M_A_3	T3	D8	M_X_3	T3	D8	M_KI_3	T3	D8
CD_P_4	T4	D16	CD_A_4	T4	D15	CD_X_4	T4	D15	CD_KI_4	T4	D15	CM_P_4	T4	D16	CM_A_4	T4	D110	CM_X_4	T4	D15	CM_KI_4	T4	D15	CM_KI_4	T4	D110	M_P_4	T4	D14	M_A_4	T4	D15	M_X_4	T4	D15	M_KI_4	T4	D15
CD_P_5	T5	D14	CD_A_5	T5	D16	CD_X_5	T5	D16	CD_KI_5	T5	D16	CM_P_5	T5	D14	CM_A_5	T5	D29	CM_X_5	T5	D16	CM_KI_5	T5	D16	CM_KI_5	T5	D29	M_P_5	T5	D15	M_A_5	T5	D16	M_X_5	T5	D16	M_KI_5	T5	D16
CD_P_6	T6	D15	CD_A_6	T6	D14	CD_X_6	T6	D14	CD_KI_6	T6	D14	CM_P_6	T6	D15	CM_A_6	T6	D14	CM_X_6	T6	D14	CM_KI_6	T6	D14	CM_KI_6	T6	D15	M_P_6	T6	D15	M_A_6	T6	D14	M_X_6	T6	D14	M_KI_6	T6	D14
CD_P_7	T7	D15	CD_A_7	T7	D15	CD_X_7	T7	D15	CD_KI_7	T7	D15	CM_P_7	T7	D15	CM_A_7	T7	D15	CM_X_7	T7	D15	CM_KI_7	T7	D15	CM_KI_7	T7	D15	M_P_7	T7	D15	M_A_7	T7	D15	M_X_7	T7	D15	M_KI_7	T7	D15
CD_P_8	T8	D15	CD_A_8	T8	D15	CD_X_8	T8	D15	CD_KI_8	T8	D15	CM_P_8	T8	D15	CM_A_8	T8	D15	CM_X_8	T8	D15	CM_KI_8	T8	D15	CM_KI_8	T8	D15	M_P_8	T8	D16	M_A_8	T8	D15	M_X_8	T8	D15	M_KI_8	T8	D15
CD_P_9	T9	D16	CD_A_9	T9	D15	CD_X_9	T9	D15	CD_KI_9	T9	D15	CM_P_9	T9	D16	CM_A_9	T9	D15	CM_X_9	T9	D15	CM_KI_9	T9	D15	CM_KI_9	T9	D15				M_A_9	T9	D15	M_X_9	T9	D15	M_KI_9	T9	D15
CD_P_10	T10	D14	CD_A_10	T10	D16	CD_X_10	T10	D16	CD_KI_10	T10	D16				CM_A_10	T10	D15	CM_X_10	T10	D16	CM_KI_10	T10	D16	CM_KI_10	T10	D15				M_A_10	T10	D16	M_X_10	T10	D16	M_KI_10	T10	D16
CD_P_11	T11	D36	CD_A_11	T11	D14	CD_X_11	T11	D14	CD_KI_11	T11	D15							CM_X_11	T11	D14	CM_KI_11	T11	D14										M_X_11	T11	D15
CD_P_12	T12	D15	CD_A_12	T12	D36	CD_X_12	T12	D36	CD_KI_12	T12	D36							CM_X_12	T12	D36	CM_KI_12	T12	D36										M_X_12	T12	D36
			CD_A_13	T13	D15	CD_X_13	T13	D15	CD_KI_13	T13	D15							CM_X_13	T13	D15	CM_KI_13	T13	D15										M_X_13	T13	D15
