# Supplementary material for: Functional roles of degraders and non-degraders in anaerobic trophic networks converting lignocellulose into monocarboxylates
Source: NPJ Biofilms Microbiomes. 2026 Jun 24;12:126. doi: 10.1038/s41522-026-01072-x (PMC13294492; doi:10.1038/s41522-026-01072-x)
Supplement: Supplementary file 10 — Supplementary Dataset 9 [file 41522_2026_1072_MOESM10_ESM.xlsx]

## Sheet: Dataset 9
Supplementary Dataset 9. Enzymes related to sugar consumption and organic acid production that were screened for in metagenome assembled genomes (MAGs) in the making of the Figure 6 of the manuscript.
Sugar consumption
Substrate	Enzyme	EC Number
Cellulose	Endoglucanase	3.2.1.4
Cellulose	β-Glucosidase	3.2.1.21
Xylan	Endo-1,4-β-xylanase	3.2.1.8
Xylan	Xylan-1,4-β-xylosidase	3.2.1.37
Organic acids production
Product	Enzyme	EC number
Acetic acid	Phosphate acetyltransferase	2.3.1.8
Acetic acid	Acetate kinase	2.7.2.1
Butyric acid	Butyryl-CoA dehydrogenase	1.3.8.1
Butyric acid	Phosphate butyryltransferase	2.3.1.19
Butyric acid	Butyrate kinase	2.7.2.7
Ethanol	Alcohol dehydrogenase	1.1.1.1
Ethanol	Alcohol dehydrogenase	1.1.1.-
Lactic acid	L-Lactate dehydrogenase	1.1.1.27
Lactic acid	D-Lactate dehydrogenase	1.1.1.28
Propionic acid	Propionate-CoA transferase	2.8.3.1
